# Supplementary material for: Establishment of a sticky, large, oval-shaped thrombocyte cell line from tree frog as an ancestor of mammalian megakaryocytes
Source: Springerplus. 2015 Aug 25;4:447. doi: 10.1186/s40064-015-1237-7 (PMC4547970; doi:10.1186/s40064-015-1237-7)
Supplement: Additional file 2: — Movie S1 and Movie S2. Fine structure of FUHEN cells. FUHEN cells were stained with DAPI and were observed with a confocal microscope. A multi-lobed, very large nucleus was observed in a cell. A ring-like nuclear structure was also observed. Movie S1a, S1b and Movie S2a, S2b also demonstrate the fine structure of other FUHEN cells. [file 40064_2015_1237_MOESM2_ESM.zip]

Archive with 4 entries (4 files):
- Movie 1a.mov
- Movie 1b.mov
- Movie 2a.mov
- Movie 2b.mov
